# Supplementary material for: Diagnosis-Specific Links Between Physical Activity and Sleep Duration in Youth with Disabilities: A Systematic Review with Quantitative Synthesis
Source: Int J Environ Res Public Health. 2026 Jan 19;23(1):121. doi: 10.3390/ijerph23010121 (PMC12840898; doi:10.3390/ijerph23010121)
Supplement: Supplementary file 1 [file ijerph-23-00121-s001.zip]

Archive with 1 entries (1 files):
- ijerph-4089803-supplementary.pdf
